# Supplementary material for: Cross-Antigenicity between EV71 Sub-Genotypes: Implications for Vaccine Efficacy
Source: Viruses. 2021 Apr 21;13(5):720. doi: 10.3390/v13050720 (PMC8143144; doi:10.3390/v13050720)
Supplement: Supplementary file 1 [file viruses-13-00720-s001.zip]

Archive with 1 entries (1 files):
- viruses-1177268-supplementary.pdf
